# Supplementary material for: Development and Psychometric Evaluation of the Chinese Version of the Life Skills Scale for Physical Education
Source: Int J Environ Res Public Health. 2022 Apr 27;19(9):5324. doi: 10.3390/ijerph19095324 (PMC9104646; doi:10.3390/ijerph19095324)
Supplement: Supplementary file 1 [file ijerph-19-05324-s001.zip]

Archive with 1 entries (1 files):
- ijerph-1620352-supplementary.pdf
